# Supplementary material for: Environmental genomics of Late Pleistocene black bears and giant short-faced bears
Source: Curr Biol. Author manuscript; Available in PMC 2025 Mar 2. (PMC7617452; doi:10.1016/j.cub.2021.04.027)
Supplement: Data S1 [file EMS203357-supplement-Data_S1.xlsx]

## Sheet: A - measurements
Specimen	YG 24.1
Taxon	Arctodus simus
Element	Cranium
Locality	Ophir Creek
Measurements after von der Dreisch 1976 based on page 42, Measurements of the cranium of Canis and Ursus
1) Total length	389.35
2) Condylobasal length	364.44
3) Basal length	342.68
4) Basiocranial axis	86.13
5) Basifacial axis	260.26
7) Upper neurocranial length	227.28
8) Viscerocranium length	166.86
9) Facial length	196.86
10) Greatest length of nasal	96.62
12) Snout length	135.69
15) Length of cheektooth row	105.36
16) Length of molar row	56.66
17) Length of premolar row	49.34
18) Length of carnassial	20.25
18a) Breadth of carnassial	14.4
19) Length of carnassial alveolus	19.25
20) Length and breadth of M1, respectively	23.45, 24.00
21) Length and breadth of M2, respectively	34.03, 21.69
22) Greatest diameter of auditory bulla	49.02
23) Greatest mastoid breadth	162.25
25) Greatest breadth of occipital condyles	75.11
26) Greatest breadth of the bases of the paraocciptial processes	171.2
27) Greatest breadth of foramen magnum	34.86
28) Height of the foramen magnum	28.07
29) Greatest neurocranium breadth	124.09
30) Zygomatic breadth	238.16
31) Least breadth of skull	91.93
32) Frontal breadth	132.86
33) Least breadth between orbits	106.58
34) Greastest palat breadth	114.4
35) Least palat breadth	98.34
36) Breadth of canine alveoli	99.91
37) Greatest inner height of orbit	51.46
38) Skull height - base of basioccipital to sagital crest	117.47
39) Skull height without occipital crest	101.36
40) Height of the occipital triangle	69.12
41) Length of canine tip to alveolus	50.52
Specimen	YG 76.4
Taxon	Arctodus simus
Element	Radius
Locality	Hester Creek
Measurements after von der Dreisch 1976
Maximum length	484.39
Maximum breadth of shaft (midway)	49.7
Maximum proximal breadth	95.76
Maximum proximal articular breadth	77.42
Maximum distal breadth	76.47
Maximum distal articular breadth	71.36

## Sheet: B - radiocarbon dates
Species	DNA extract #	Specimen #	Element	Locality	Region	Country	latDD	longDD	14C age	±	14C lab	Method	Reference	>30kDa collagen	del15N	del13C	%N	%C	C/N (wt%/wt%)	C/N atomic	Notes
Arctodus simus	PH095	YG 24.1	cranium	Ophir Creek	Klondike	Yukon	63.816	-139.25	46500	2200	UCIAMS 186674	UF	this study	7.8	11.2817	-17.8916	15.6439	42.7083	2.73002	3.18503
									20210	110	Beta 79852; CAMS 18415	UF	Storer, 2001; Harington, 2003								old date for YG 24.1 (not used)
Arctodus simus	PH092	YG 76.4	right radius	Hester Creek	Klondike	Yukon	63.966	-139.05	26520	110	CAMS 166313	UF	this study								probably same individual as YG 129.1
Arctodus simus		YG 546.562	right femur	Canyon Creek	Klondike	Yukon	63.82	-139.06	27850	220	UCIAMS 186671	UF	this study	9.3	10.7502	-18.7452	15.7402	42.8928	2.72505	3.17922
