# Supplementary material for: Environmental genomics of Late Pleistocene black bears and giant short-faced bears
Source: Curr Biol. Author manuscript; Available in PMC 2025 Mar 2. (PMC7617452; doi:10.1016/j.cub.2021.04.027)
Supplement: Table S1 [file EMS203357-supplement-Table_S1.xlsx]

## Sheet: Tabls S1 for bear paper
Data S1. Sedimentary DNA sample metadata. (Pedersen et al. Environmental Genomics of Late Pleistocene Black Bears and Giant Short-Faced Bears)
Sample ID	Extraction ID	LibraryID	Excavation ID	Strata	Coordinate_layer	Extraction batch #	Sediment (g) used for extraction	DNA concentration Qubit ng/ul	Cycles given index PCR	Qubit ng/ul after purification of index PCR	BioAnalyzer meassured library concentration mmol/ul	Published	Sequencing platform	Analytical approach	Read in trimmed fastq files	Sample type	Actodus simus mtDNA file	Actodus simus WGS file	Tremarctos ornatus mtDNA file	Tremarctos ornatus WGS file	Ursus americanus mtDNA	Ursus americanus WGS	ENA project number
UE1210_K3_SW_Mex17_MWP1	Mex17	MWP1	X12	UE1210	K3_SW	2	5.57	0.468	13	5.62	56.2	This study	HiSeq	Capture	777507	Sediment sample	NA	NA	UE1210_K3_SW_Mex17_MWP1.T_ornatus_mtDNA.bam	UE1210_K3_SW_Mex17_MWP1.T_ornatus_WGS.bam	UE1210_K3_SW_Mex17_MWP1.U_americanus_mtDNA.bam	UE1210_K3_SW_Mex17_MWP1.U_americanus_WGS.bam	PRJEB42692
UE1210_K3_SW_Mex19_MWP15	Mex19	MWP15	X12	UE1210	K3_SW	2	5.2	0.622	12	4.98	9.96	This study	HiSeq	Capture	714959	Sediment sample	NA	NA	UE1210_K3_SW_Mex19_MWP15.T_ornatus_mtDNA.bam	UE1210_K3_SW_Mex19_MWP15.T_ornatus_WGS.bam	UE1210_K3_SW_Mex19_MWP15.U_americanus_mtDNA.bam	UE1210_K3_SW_Mex19_MWP15.U_americanus_WGS.bam	PRJEB42692
UE1210_K3_SW_Mex20_MWP16	Mex20	MWP16	X12	UE1210	K3_SW	2	6.05	0.638	12	5.74	11.48	This study	HiSeq	Capture	567835	Sediment sample	NA	NA	UE1210_K3_SW_Mex20_MWP16.T_ornatus_mtDNA.bam	UE1210_K3_SW_Mex20_MWP16.T_ornatus_WGS.bam	UE1210_K3_SW_Mex20_MWP16.U_americanus_mtDNA.bam	UE1210_K3_SW_Mex20_MWP16.U_americanus_WGS.bam	PRJEB42692
UE1210_K3_SW_Mex18_MWP2	Mex18	MWP2	X12	UE1210	K3_SW	2	5.98	0.746	13	6.74	67.4	This study	HiSeq	Capture	938503	Sediment sample	NA	NA	UE1210_K3_SW_Mex18_MWP2.T_ornatus_mtDNA.bam	UE1210_K3_SW_Mex18_MWP2.T_ornatus_WGS.bam	UE1210_K3_SW_Mex18_MWP2.U_americanus_mtDNA.bam	UE1210_K3_SW_Mex18_MWP2.U_americanus_WGS.bam	PRJEB42692
UE1210_K3_SW_Mex19_MWP3	Mex19	MWP3	X12	UE1210	K3_SW	2	5.2	0.622	13	7.24	72.4	This study	HiSeq	Capture	1072817	Sediment sample	NA	NA	UE1210_K3_SW_Mex19_MWP3.T_ornatus_mtDNA.bam	UE1210_K3_SW_Mex19_MWP3.T_ornatus_WGS.bam	UE1210_K3_SW_Mex19_MWP3.U_americanus_mtDNA.bam	UE1210_K3_SW_Mex19_MWP3.U_americanus_WGS.bam	PRJEB42692
UE1210_K3_SW_Mex2_MWP2	Mex2	MWP2	X12	UE1210	K3_SW	1	5.42	3.33	12	3.98	7.96	This study	HiSeq	Capture	390152	Sediment sample	NA	NA	UE1210_K3_SW_Mex2_MWP2.T_ornatus_mtDNA.bam	UE1210_K3_SW_Mex2_MWP2.T_ornatus_WGS.bam	UE1210_K3_SW_Mex2_MWP2.U_americanus_mtDNA.bam	UE1210_K3_SW_Mex2_MWP2.U_americanus_WGS.bam	PRJEB42692
UE1210_K3_SW_Mex17_MWP13	Mex17	MWP13	X12	UE1210	K3_SW	2	5.57	0.468	12	3.14	6.28	This study	HiSeq	Capture	671635	Sediment sample	NA	NA	UE1210_K3_SW_Mex17_MWP13.T_ornatus_mtDNA.bam	UE1210_K3_SW_Mex17_MWP13.T_ornatus_WGS.bam	UE1210_K3_SW_Mex17_MWP13.U_americanus_mtDNA.bam	UE1210_K3_SW_Mex17_MWP13.U_americanus_WGS.bam	PRJEB42692
UE1210_K3_SW_Mex71_MWP19	Mex71	MWP19	X12	UE1210	K3_SW	4	5.62	0.636	13.66	28.4	42.9	This study	NovaSeq	Shotgun	19109453	Sediment sample	NA	NA	UE1210_K3_SW_Mex71_MWP19.T_ornatus_mtDNA.bam	UE1210_K3_SW_Mex71_MWP19.T_ornatus_WGS.bam	UE1210_K3_SW_Mex71_MWP19.U_americanus_mtDNA.bam	UE1210_K3_SW_Mex71_MWP19.U_americanus_WGS.bam	PRJEB42692
UE1210_K3_SW_Mex72_MWP20	Mex72	MWP20	X12	UE1210	K3_SW	4	7.9	0.448	15.64	33	36.1	This study	NovaSeq	Shotgun	40252255	Sediment sample	NA	NA	UE1210_K3_SW_Mex72_MWP20.T_ornatus_mtDNA.bam	UE1210_K3_SW_Mex72_MWP20.T_ornatus_WGS.bam	UE1210_K3_SW_Mex72_MWP20.U_americanus_mtDNA.bam	UE1210_K3_SW_Mex72_MWP20.U_americanus_WGS.bam	PRJEB42692
UE1210_K3_SW_Mex73_MWP21	Mex73	MWP21	X12	UE1210	K3_SW	4	6.4	0.55	13.71	40.6	19.3	This study	NovaSeq	Shotgun	53338292	Sediment sample	NA	NA	UE1210_K3_SW_Mex73_MWP21.T_ornatus_mtDNA.bam	UE1210_K3_SW_Mex73_MWP21.T_ornatus_WGS.bam	UE1210_K3_SW_Mex73_MWP21.U_americanus_mtDNA.bam	UE1210_K3_SW_Mex73_MWP21.U_americanus_WGS.bam	PRJEB42692
UE1210_K3_SW_Mex74_MWP22	Mex74	MWP22	X12	UE1210	K3_SW	4	7.8	0.406	16.1	25.2	13.4	This study	NovaSeq	Shotgun	56688240	Sediment sample	NA	NA	UE1210_K3_SW_Mex74_MWP22.T_ornatus_mtDNA.bam	UE1210_K3_SW_Mex74_MWP22.T_ornatus_WGS.bam	UE1210_K3_SW_Mex74_MWP22.U_americanus_mtDNA.bam	UE1210_K3_SW_Mex74_MWP22.U_americanus_WGS.bam	PRJEB42692
UE1210_K3_SW_Mex77_MWP26	Mex77	MWP26	X12	UE1210	K3_SW	4	6.79	0.494	13.61	8.68	25.2	This study	NovaSeq	Shotgun	43398813	Sediment sample	NA	NA	UE1210_K3_SW_Mex77_MWP26.T_ornatus_mtDNA.bam	UE1210_K3_SW_Mex77_MWP26.T_ornatus_WGS.bam	UE1210_K3_SW_Mex77_MWP26.U_americanus_mtDNA.bam	UE1210_K3_SW_Mex77_MWP26.U_americanus_WGS.bam	PRJEB42692
UE1210_K3_SW_Mex18_MWP13	Mex18	MWP13	X12	UE1210	K3_SW	2	5.98	0.746	14	118	65.1	This study	NovaSeq	Shotgun	140901299	Sediment sample	NA	NA	UE1210_K3_SW_Mex18_MWP13.T_ornatus_mtDNA.bam	UE1210_K3_SW_Mex18_MWP13.T_ornatus_WGS.bam	UE1210_K3_SW_Mex18_MWP13.U_americanus_mtDNA.bam	UE1210_K3_SW_Mex18_MWP13.U_americanus_WGS.bam	PRJEB42692
UE1210_K3_SW_Mex18_MWP13	Mex18	MWP13	X12	UE1210	K3_SW	2	5.98	0.746	14	118	65.1	This study	NovaSeq	Shotgun	353599853	Sediment sample	NA	NA	UE1210_K3_SW_Mex18_MWP13.T_ornatus_mtDNA.bam	UE1210_K3_SW_Mex18_MWP13.T_ornatus_WGS.bam	UE1210_K3_SW_Mex18_MWP13.U_americanus_mtDNA.bam	UE1210_K3_SW_Mex18_MWP13.U_americanus_WGS.bam	PRJEB42692
UE1210_K3_SW_Mex2_MWP2	Mex2	MWP2	X12	UE1210	K3_SW	1	5.42	3.33	14	110	19.5	This study	NovaSeq	Shotgun	135657906	Sediment sample	NA	NA	UE1210_K3_SW_Mex2_MWP2.T_ornatus_mtDNA.bam	UE1210_K3_SW_Mex2_MWP2.T_ornatus_WGS.bam	UE1210_K3_SW_Mex2_MWP2.U_americanus_mtDNA.bam	UE1210_K3_SW_Mex2_MWP2.U_americanus_WGS.bam	PRJEB42692
UE1210_K3_SW_Mex2_MWP2	Mex2	MWP2	X12	UE1210	K3_SW	1	5.42	3.33	14	110	19.5	This study	NovaSeq	Shotgun	336956778	Sediment sample	NA	NA	UE1210_K3_SW_Mex2_MWP2.T_ornatus_mtDNA.bam	UE1210_K3_SW_Mex2_MWP2.T_ornatus_WGS.bam	UE1210_K3_SW_Mex2_MWP2.U_americanus_mtDNA.bam	UE1210_K3_SW_Mex2_MWP2.U_americanus_WGS.bam	PRJEB42692
UE1210_K3_SW_Mex3_MWP3	Mex3	MWP3	X12	UE1210	K3_SW	1	5.56	3.64	15	111	23.5	This study	NovaSeq	Shotgun	135657906	Sediment sample	NA	NA	UE1210_K3_SW_Mex3_MWP3.T_ornatus_mtDNA.bam	UE1210_K3_SW_Mex3_MWP3.T_ornatus_WGS.bam	UE1210_K3_SW_Mex3_MWP3.U_americanus_mtDNA.bam	UE1210_K3_SW_Mex3_MWP3.U_americanus_WGS.bam	PRJEB42692
UE1210_K3_SW_Mex3_MWP3	Mex3	MWP3	X12	UE1210	K3_SW	1	5.56	3.64	15	111	23.5	This study	NovaSeq	Shotgun	303096296	Sediment sample	NA	NA	UE1210_K3_SW_Mex3_MWP3.T_ornatus_mtDNA.bam	UE1210_K3_SW_Mex3_MWP3.T_ornatus_WGS.bam	UE1210_K3_SW_Mex3_MWP3.U_americanus_mtDNA.bam	UE1210_K3_SW_Mex3_MWP3.U_americanus_WGS.bam	PRJEB42692
UE1210_K3_SW_Mex33_MWP42	Mex33	MWP42	X12	UE1210	K3_SW	3	7.42	1.28	12.17	4.7	14.9	This study	NovaSeq	Shotgun	90	Sediment sample	NA	NA	UE1210_K3_SW_Mex33_MWP42.T_ornatus_mtDNA.bam	UE1210_K3_SW_Mex33_MWP42.T_ornatus_WGS.bam	UE1210_K3_SW_Mex33_MWP42.U_americanus_mtDNA.bam	UE1210_K3_SW_Mex33_MWP42.U_americanus_WGS.bam	PRJEB42692
UE1210_K3_SW_Mex34_MWP43	Mex34	MWP43	X12	UE1210	K3_SW	3	7.09	1.4	10.78	6.26	14.9	This study	NovaSeq	Shotgun	32	Sediment sample	NA	NA	UE1210_K3_SW_Mex34_MWP43.T_ornatus_mtDNA.bam	UE1210_K3_SW_Mex34_MWP43.T_ornatus_WGS.bam	UE1210_K3_SW_Mex34_MWP43.U_americanus_mtDNA.bam	UE1210_K3_SW_Mex34_MWP43.U_americanus_WGS.bam	PRJEB42692
UE1210_K3_SW_Mex35_MWP44	Mex35	MWP44	X12	UE1210	K3_SW	3	7.6	1.15	13.17	0.22	1.79	This study	NovaSeq	Shotgun	9733290	Sediment sample	NA	NA	UE1210_K3_SW_Mex35_MWP44.T_ornatus_mtDNA.bam	UE1210_K3_SW_Mex35_MWP44.T_ornatus_WGS.bam	UE1210_K3_SW_Mex35_MWP44.U_americanus_mtDNA.bam	UE1210_K3_SW_Mex35_MWP44.U_americanus_WGS.bam	PRJEB42692
UE1210_K3_SW_M105_ML105	M105	ML105	X12	UE1210	K3_SW	9	6.1	0.862	10	6.72	45.04	This study	NovaSeq	Shotgun	801201326	Sediment sample	NA	NA	UE1210_K3_SW_M105_ML105.T_ornatus_mtDNA.bam	UE1210_K3_SW_M105_ML105.T_ornatus_WGS.bam	UE1210_K3_SW_M105_ML105.U_americanus_mtDNA.bam	UE1210_K3_SW_M105_ML105.U_americanus_WGS.bam	PRJEB42692
UE1210_K3_SW_M106_ML106	M106	ML106	X12	UE1210	K3_SW	9	6.5	0.806	9	5.98	59.13	This study	NovaSeq	Shotgun	801201326	Sediment sample	NA	NA	UE1210_K3_SW_M106_ML106.T_ornatus_mtDNA.bam	UE1210_K3_SW_M106_ML106.T_ornatus_WGS.bam	UE1210_K3_SW_M106_ML106.U_americanus_mtDNA.bam	UE1210_K3_SW_M106_ML106.U_americanus_WGS.bam	PRJEB42692
UE1210_K3_SW_M107_ML107	M107	ML107	X12	UE1210	K3_SW	9	7.4	0.822	8	4.08	55.47	This study	NovaSeq	Shotgun	1115375698	Sediment sample	NA	NA	UE1210_K3_SW_M107_ML107.T_ornatus_mtDNA.bam	UE1210_K3_SW_M107_ML107.T_ornatus_WGS.bam	UE1210_K3_SW_M107_ML107.U_americanus_mtDNA.bam	UE1210_K3_SW_M107_ML107.U_americanus_WGS.bam	PRJEB42692
UE1210_K3_SW_P_M108_ML108	M108	ML108	X12	UE1210	K3_SW_P	9	5.1	0.656	9	5.84	55.53	This study	NovaSeq	Shotgun	1115375698	Sediment sample	NA	NA	UE1210_K3_SW_P_M108_ML108.T_ornatus_mtDNA.bam	UE1210_K3_SW_P_M108_ML108.T_ornatus_WGS.bam	UE1210_K3_SW_P_M108_ML108.U_americanus_mtDNA.bam	UE1210_K3_SW_P_M108_ML108.U_americanus_WGS.bam	PRJEB42692
UE1210_K3_SW_P_M109_ML109	M109	ML109	X12	UE1210	K3_SW_P	9	6.4	0.638	10	5.26	55.74	This study	NovaSeq	Shotgun	1681241278	Sediment sample	NA	NA	UE1210_K3_SW_P_M109_ML109.T_ornatus_mtDNA.bam	UE1210_K3_SW_P_M109_ML109.T_ornatus_WGS.bam	UE1210_K3_SW_P_M109_ML109.U_americanus_mtDNA.bam	UE1210_K3_SW_P_M109_ML109.U_americanus_WGS.bam	PRJEB42692
UE1210_K3_SW_M123_ML125	M123	ML125	X12	UE1210	K3_SW	10	6.7	1.88	9	4.88	44.7	This study	NovaSeq	Shotgun	1681241278	Sediment sample	NA	NA	UE1210_K3_SW_M123_ML125.T_ornatus_mtDNA.bam	UE1210_K3_SW_M123_ML125.T_ornatus_WGS.bam	UE1210_K3_SW_M123_ML125.U_americanus_mtDNA.bam	UE1210_K3_SW_M123_ML125.U_americanus_WGS.bam	PRJEB42692
UE1210_K3_SW_M124_ML126	M124	ML126	X12	UE1210	K3_SW	10	6.5	1.99	10	3.96	21.58	This study	NovaSeq	Shotgun	1736344675	Sediment sample	NA	NA	UE1210_K3_SW_M124_ML126.T_ornatus_mtDNA.bam	UE1210_K3_SW_M124_ML126.T_ornatus_WGS.bam	UE1210_K3_SW_M124_ML126.U_americanus_mtDNA.bam	UE1210_K3_SW_M124_ML126.U_americanus_WGS.bam	PRJEB42692
UE1210_K3_SW_M125_ML127	M125	ML127	X12	UE1210	K3_SW	10	6.4	2	8	1.4	23.18	This study	NovaSeq	Shotgun	1736344675	Sediment sample	NA	NA	UE1210_K3_SW_M125_ML127.T_ornatus_mtDNA.bam	UE1210_K3_SW_M125_ML127.T_ornatus_WGS.bam	UE1210_K3_SW_M125_ML127.U_americanus_mtDNA.bam	UE1210_K3_SW_M125_ML127.U_americanus_WGS.bam	PRJEB42692
UE1210_K3_SW_M126_ML128	M126	ML128	X12	UE1210	K3_SW	10	6.9	2.3	8	6.54	57.04	This study	NovaSeq	Shotgun	2501046771	Sediment sample	NA	NA	UE1210_K3_SW_M126_ML128.T_ornatus_mtDNA.bam	UE1210_K3_SW_M126_ML128.T_ornatus_WGS.bam	UE1210_K3_SW_M126_ML128.U_americanus_mtDNA.bam	UE1210_K3_SW_M126_ML128.U_americanus_WGS.bam	PRJEB42692
UE1210_K3_SW_M127_ML129	M127	ML129	X12	UE1210	K3_SW	10	6.5	2.2	8	7.94	88.56	This study	NovaSeq	Shotgun	2501046771	Sediment sample	NA	NA	UE1210_K3_SW_M127_ML129.T_ornatus_mtDNA.bam	UE1210_K3_SW_M127_ML129.T_ornatus_WGS.bam	UE1210_K3_SW_M127_ML129.U_americanus_mtDNA.bam	UE1210_K3_SW_M127_ML129.U_americanus_WGS.bam	PRJEB42692
UE1210_K3_SW_M129_ML131	M129	ML131	X12	UE1210	K3_SW	10	6.5	1.78	8	3.6	21.3	This study	NovaSeq	Shotgun	3875467238	Sediment sample	NA	NA	UE1210_K3_SW_M129_ML131.T_ornatus_mtDNA.bam	UE1210_K3_SW_M129_ML131.T_ornatus_WGS.bam	UE1210_K3_SW_M129_ML131.U_americanus_mtDNA.bam	UE1210_K3_SW_M129_ML131.U_americanus_WGS.bam	PRJEB42692
UE1210_K3_SW_M130_ML132	M130	ML132	X12	UE1210	K3_SW	10	5.2	1.95	9	5.04	54.21	This study	NovaSeq	Shotgun	3875467238	Sediment sample	NA	NA	UE1210_K3_SW_M130_ML132.T_ornatus_mtDNA.bam	UE1210_K3_SW_M130_ML132.T_ornatus_WGS.bam	UE1210_K3_SW_M130_ML132.U_americanus_mtDNA.bam	UE1210_K3_SW_M130_ML132.U_americanus_WGS.bam	PRJEB42692
UE1210_K3_SW_M131_ML133	M131	ML133	X12	UE1210	K3_SW	10	5.4	2.04	10	5.28	50.25	This study	NovaSeq	Shotgun	4759284632	Sediment sample	NA	NA	UE1210_K3_SW_M131_ML133.T_ornatus_mtDNA.bam	UE1210_K3_SW_M131_ML133.T_ornatus_WGS.bam	UE1210_K3_SW_M131_ML133.U_americanus_mtDNA.bam	UE1210_K3_SW_M131_ML133.U_americanus_WGS.bam	PRJEB42692
UE1210_K3_SW_Mex1_ML21	Mex1	ML21	X12	UE1210	K3_SW	1	4.72	3.27	9	1.22	9.59	This study	NovaSeq	Shotgun	158031466	Sediment sample	NA	NA	UE1210_K3_SW_Mex1_ML21.T_ornatus_mtDNA.bam	UE1210_K3_SW_Mex1_ML21.T_ornatus_WGS.bam	UE1210_K3_SW_Mex1_ML21.U_americanus_mtDNA.bam	UE1210_K3_SW_Mex1_ML21.U_americanus_WGS.bam	PRJEB42692
UE1210_K3_SW_Mex1_ML22	Mex1	ML22	X12	UE1210	K3_SW	1	4.72	3.27	10	2.76	22.02	This study	NovaSeq	Shotgun	168100837	Sediment sample	NA	NA	UE1210_K3_SW_Mex1_ML22.T_ornatus_mtDNA.bam	UE1210_K3_SW_Mex1_ML22.T_ornatus_WGS.bam	UE1210_K3_SW_Mex1_ML22.U_americanus_mtDNA.bam	UE1210_K3_SW_Mex1_ML22.U_americanus_WGS.bam	PRJEB42692
UE1210_K3_SW_Mex1_ML23	Mex1	ML23	X12	UE1210	K3_SW	1	4.72	3.27	8	2.78	16.34	This study	NovaSeq	Shotgun	175938330	Sediment sample	NA	NA	UE1210_K3_SW_Mex1_ML23.T_ornatus_mtDNA.bam	UE1210_K3_SW_Mex1_ML23.T_ornatus_WGS.bam	UE1210_K3_SW_Mex1_ML23.U_americanus_mtDNA.bam	UE1210_K3_SW_Mex1_ML23.U_americanus_WGS.bam	PRJEB42692
UE1210_K3_SW_Mex2_ML24	Mex2	ML24	X12	UE1210	K3_SW	1	5.42	3.33	7	2.24	8.6	This study	NovaSeq	Shotgun	174576805	Sediment sample	NA	NA	UE1210_K3_SW_Mex2_ML24.T_ornatus_mtDNA.bam	UE1210_K3_SW_Mex2_ML24.T_ornatus_WGS.bam	UE1210_K3_SW_Mex2_ML24.U_americanus_mtDNA.bam	UE1210_K3_SW_Mex2_ML24.U_americanus_WGS.bam	PRJEB42692
UE1210_K3_SW_Mex2_ML25	Mex2	ML25	X12	UE1210	K3_SW	1	5.42	3.33	9	3.64	20.8	This study	NovaSeq	Shotgun	197971529	Sediment sample	NA	NA	UE1210_K3_SW_Mex2_ML25.T_ornatus_mtDNA.bam	UE1210_K3_SW_Mex2_ML25.T_ornatus_WGS.bam	UE1210_K3_SW_Mex2_ML25.U_americanus_mtDNA.bam	UE1210_K3_SW_Mex2_ML25.U_americanus_WGS.bam	PRJEB42692
UE1210_K3_SW_Mex2_ML26	Mex2	ML26	X12	UE1210	K3_SW	1	5.42	3.33	10	3.36	31.34	This study	NovaSeq	Shotgun	139722936	Sediment sample	NA	NA	UE1210_K3_SW_Mex2_ML26.T_ornatus_mtDNA.bam	UE1210_K3_SW_Mex2_ML26.T_ornatus_WGS.bam	UE1210_K3_SW_Mex2_ML26.U_americanus_mtDNA.bam	UE1210_K3_SW_Mex2_ML26.U_americanus_WGS.bam	PRJEB42692
UE1210_K3_SW_Mex3_ML27	Mex3	ML27	X12	UE1210	K3_SW	1	5.56	3.64	8	2.3	25.68	This study	NovaSeq	Shotgun	226862377	Sediment sample	NA	NA	UE1210_K3_SW_Mex3_ML27.T_ornatus_mtDNA.bam	UE1210_K3_SW_Mex3_ML27.T_ornatus_WGS.bam	UE1210_K3_SW_Mex3_ML27.U_americanus_mtDNA.bam	UE1210_K3_SW_Mex3_ML27.U_americanus_WGS.bam	PRJEB42692
UE1210_K3_SW_Mex3_ML28	Mex3	ML28	X12	UE1210	K3_SW	1	5.56	3.64	9	1.64	18.43	This study	NovaSeq	Shotgun	197785952	Sediment sample	NA	NA	UE1210_K3_SW_Mex3_ML28.T_ornatus_mtDNA.bam	UE1210_K3_SW_Mex3_ML28.T_ornatus_WGS.bam	UE1210_K3_SW_Mex3_ML28.U_americanus_mtDNA.bam	UE1210_K3_SW_Mex3_ML28.U_americanus_WGS.bam	PRJEB42692
UE1210_K3_SW_Mex49_ML29	Mex49	ML29	X12	UE1210	K3_SW	3	5	10.2	7	4.66	24.24	This study	NovaSeq	Shotgun	248242030	Sediment sample	NA	NA	UE1210_K3_SW_Mex49_ML29.T_ornatus_mtDNA.bam	UE1210_K3_SW_Mex49_ML29.T_ornatus_WGS.bam	UE1210_K3_SW_Mex49_ML29.U_americanus_mtDNA.bam	UE1210_K3_SW_Mex49_ML29.U_americanus_WGS.bam	PRJEB42692
UE1210_K3_SW_Mex72_ML31	Mex72	ML31	X12	UE1210	K3_SW	4	7.9	0.448	10	2.44	23.42	This study	NovaSeq	Shotgun	229017818	Sediment sample	NA	NA	UE1210_K3_SW_Mex72_ML31.T_ornatus_mtDNA.bam	UE1210_K3_SW_Mex72_ML31.T_ornatus_WGS.bam	UE1210_K3_SW_Mex72_ML31.U_americanus_mtDNA.bam	UE1210_K3_SW_Mex72_ML31.U_americanus_WGS.bam	PRJEB42692
UE1210_K3_SW_M85_ML85	M85	ML85	X12	UE1210	K3_SW	8	5.8	0.968	9	1.56	2.33	This study	NovaSeq	Shotgun	2050407814	Sediment sample	NA	NA	UE1210_K3_SW_M85_ML85.T_ornatus_mtDNA.bam	UE1210_K3_SW_M85_ML85.T_ornatus_WGS.bam	UE1210_K3_SW_M85_ML85.U_americanus_mtDNA.bam	UE1210_K3_SW_M85_ML85.U_americanus_WGS.bam	PRJEB42692
UE1210_K3_SW_M86_ML86	M86	ML86	X12	UE1210	K3_SW	8	5.6	1.54	7	0.55	3.85	This study	NovaSeq	Shotgun	2050407814	Sediment sample	NA	NA	UE1210_K3_SW_M86_ML86.T_ornatus_mtDNA.bam	UE1210_K3_SW_M86_ML86.T_ornatus_WGS.bam	UE1210_K3_SW_M86_ML86.U_americanus_mtDNA.bam	UE1210_K3_SW_M86_ML86.U_americanus_WGS.bam	PRJEB42692
UE1210_K3_SW_P_M88_ML88	M88	ML88	X12	UE1210	K3_SW_P	8	5.8	1.84	9	1.13	1.79	This study	NovaSeq	Shotgun	1580675079	Sediment sample	NA	NA	UE1210_K3_SW_P_M88_ML88.T_ornatus_mtDNA.bam	UE1210_K3_SW_P_M88_ML88.T_ornatus_WGS.bam	UE1210_K3_SW_P_M88_ML88.U_americanus_mtDNA.bam	UE1210_K3_SW_P_M88_ML88.U_americanus_WGS.bam	PRJEB42692
UE1210_K3_SW_P_Mex59_MWP59	Mex59	MWP59	X12	UE1210	K3_SW_P	4	5.53	0.754	15.47	7	21.6	Reference 22	NovaSeq	Shotgun	19109453	Sediment sample	NA	NA	UE1210_K3_SW_P_Mex59_MWP59.T_ornatus_mtDNA.bam	UE1210_K3_SW_P_Mex59_MWP59.T_ornatus_WGS.bam	UE1210_K3_SW_P_Mex59_MWP59.U_americanus_mtDNA.bam	UE1210_K3_SW_P_Mex59_MWP59.U_americanus_WGS.bam	PRJEB42692
UE1210_K3_SW_Mex18_MWP13	Mex18	MWP13	X12	UE1210	K3_SW	2	5.98	0.746	14	118	65.1	Reference 22	HiSeq	Shotgun	21618940	Sediment sample	NA	NA	UE1210_K3_SW_Mex18_MWP13.T_ornatus_mtDNA.bam	UE1210_K3_SW_Mex18_MWP13.T_ornatus_WGS.bam	UE1210_K3_SW_Mex18_MWP13.U_americanus_mtDNA.bam	UE1210_K3_SW_Mex18_MWP13.U_americanus_WGS.bam	PRJEB42692
UE1210_K3_SW_Mex18_MWP13	Mex18	MWP13	X12	UE1210	K3_SW	2	5.98	0.746	14	118	65.1	Reference 22	HiSeq	Shotgun	66482464	Sediment sample	NA	NA	UE1210_K3_SW_Mex18_MWP13.T_ornatus_mtDNA.bam	UE1210_K3_SW_Mex18_MWP13.T_ornatus_WGS.bam	UE1210_K3_SW_Mex18_MWP13.U_americanus_mtDNA.bam	UE1210_K3_SW_Mex18_MWP13.U_americanus_WGS.bam	PRJEB42692
UE1210_K3_SW_Mex2_MWP2	Mex2	MWP2	X12	UE1210	K3_SW	1	5.42	3.33	14	110	19.5	Reference 22	HiSeq	Shotgun	23928848	Sediment sample	NA	NA	UE1210_K3_SW_Mex2_MWP2.T_ornatus_mtDNA.bam	UE1210_K3_SW_Mex2_MWP2.T_ornatus_WGS.bam	UE1210_K3_SW_Mex2_MWP2.U_americanus_mtDNA.bam	UE1210_K3_SW_Mex2_MWP2.U_americanus_WGS.bam	PRJEB42692
UE1210_K3_SW_Mex3_MWP3	Mex3	MWP3	X12	UE1210	K3_SW	1	5.56	3.64	15	111	23.5	Reference 22	HiSeq	Shotgun	32816580	Sediment sample	NA	NA	UE1210_K3_SW_Mex3_MWP3.T_ornatus_mtDNA.bam	UE1210_K3_SW_Mex3_MWP3.T_ornatus_WGS.bam	UE1210_K3_SW_Mex3_MWP3.U_americanus_mtDNA.bam	UE1210_K3_SW_Mex3_MWP3.U_americanus_WGS.bam	PRJEB42692
UE1210_K3_SW_Mex3_MWP3	Mex3	MWP3	X12	UE1210	K3_SW	1	5.56	3.64	15	111	23.5	Reference 22	HiSeq	Shotgun	32899980	Sediment sample	NA	NA	UE1210_K3_SW_Mex3_MWP3.T_ornatus_mtDNA.bam	UE1210_K3_SW_Mex3_MWP3.T_ornatus_WGS.bam	UE1210_K3_SW_Mex3_MWP3.U_americanus_mtDNA.bam	UE1210_K3_SW_Mex3_MWP3.U_americanus_WGS.bam	PRJEB42692
UE1212_K3_SW_Mex21_MWP5	Mex21	MWP5	X12	UE1212	K3_SW	2	6.12	0.93	13	1.504	15.04	This study	HiSeq	Capture	5227116	Sediment sample	NA	NA	UE1212_K3_SW_Mex21_MWP5.T_ornatus_mtDNA.bam	UE1212_K3_SW_Mex21_MWP5.T_ornatus_WGS.bam	UE1212_K3_SW_Mex21_MWP5.U_americanus_mtDNA.bam	UE1212_K3_SW_Mex21_MWP5.U_americanus_WGS.bam	PRJEB42692
UE1212_K3_SW_Mex22_MWP6	Mex22	MWP6	X12	UE1212	K3_SW	2	5.14	0.958	13	2.36	23.6	This study	HiSeq	Capture	692172	Sediment sample	NA	NA	UE1212_K3_SW_Mex22_MWP6.T_ornatus_mtDNA.bam	UE1212_K3_SW_Mex22_MWP6.T_ornatus_WGS.bam	UE1212_K3_SW_Mex22_MWP6.U_americanus_mtDNA.bam	UE1212_K3_SW_Mex22_MWP6.U_americanus_WGS.bam	PRJEB42692
UE1212_K3_SW_Mex23_MWP7	Mex23	MWP7	X12	UE1212	K3_SW	2	5.22	0.9	13	1.436	14.36	This study	HiSeq	Capture	482799	Sediment sample	NA	NA	UE1212_K3_SW_Mex23_MWP7.T_ornatus_mtDNA.bam	UE1212_K3_SW_Mex23_MWP7.T_ornatus_WGS.bam	UE1212_K3_SW_Mex23_MWP7.U_americanus_mtDNA.bam	UE1212_K3_SW_Mex23_MWP7.U_americanus_WGS.bam	PRJEB42692
UE1212_K3_SW_Mex23_MWP19	Mex23	MWP19	X12	UE1212	K3_SW	2	5.22	0.9	12	1.618	1.618	This study	HiSeq	Capture	1019181	Sediment sample	NA	NA	UE1212_K3_SW_Mex23_MWP19.T_ornatus_mtDNA.bam	UE1212_K3_SW_Mex23_MWP19.T_ornatus_WGS.bam	UE1212_K3_SW_Mex23_MWP19.U_americanus_mtDNA.bam	UE1212_K3_SW_Mex23_MWP19.U_americanus_WGS.bam	PRJEB42692
UE1212_K3_SW_Mex24_MWP20	Mex24	MWP20	X12	UE1212	K3_SW	2	5.54	0.898	12	1.658	1.658	This study	HiSeq	Capture	362040	Sediment sample	NA	NA	UE1212_K3_SW_Mex24_MWP20.T_ornatus_mtDNA.bam	UE1212_K3_SW_Mex24_MWP20.T_ornatus_WGS.bam	UE1212_K3_SW_Mex24_MWP20.U_americanus_mtDNA.bam	UE1212_K3_SW_Mex24_MWP20.U_americanus_WGS.bam	PRJEB42692
UE1212_K3_SW_Mex6_MWP5	Mex6	MWP5	X12	UE1212	K3_SW	1	5.54	4.79	12	0.916	0.916	This study	HiSeq	Capture	216737	Sediment sample	NA	NA	UE1212_K3_SW_Mex6_MWP5.T_ornatus_mtDNA.bam	UE1212_K3_SW_Mex6_MWP5.T_ornatus_WGS.bam	UE1212_K3_SW_Mex6_MWP5.U_americanus_mtDNA.bam	UE1212_K3_SW_Mex6_MWP5.U_americanus_WGS.bam	PRJEB42692
UE1212_K3_SW_Mex21_MWP17	Mex21	MWP17	X12	UE1212	K3_SW	2	6.12	0.93	12	2.08	4.16	This study	HiSeq	Capture	1020006	Sediment sample	NA	NA	UE1212_K3_SW_Mex21_MWP17.T_ornatus_mtDNA.bam	UE1212_K3_SW_Mex21_MWP17.T_ornatus_WGS.bam	UE1212_K3_SW_Mex21_MWP17.U_americanus_mtDNA.bam	UE1212_K3_SW_Mex21_MWP17.U_americanus_WGS.bam	PRJEB42692
UE1212_K3_SW_Mex5_MWP1	Mex5	MWP1	X12	UE1212	K3_SW	1	5.51	4.89	12	0.708	0.708	This study	HiSeq	Capture	970546	Sediment sample	NA	NA	UE1212_K3_SW_Mex5_MWP1.T_ornatus_mtDNA.bam	UE1212_K3_SW_Mex5_MWP1.T_ornatus_WGS.bam	UE1212_K3_SW_Mex5_MWP1.U_americanus_mtDNA.bam	UE1212_K3_SW_Mex5_MWP1.U_americanus_WGS.bam	PRJEB42692
UE1212_K3_SW_Mex5_MWP3	Mex5	MWP3	X12	UE1212	K3_SW	1	5.51	4.89	12	0.934	0.934	This study	HiSeq	Capture	2338806	Sediment sample	NA	NA	UE1212_K3_SW_Mex5_MWP3.T_ornatus_mtDNA.bam	UE1212_K3_SW_Mex5_MWP3.T_ornatus_WGS.bam	UE1212_K3_SW_Mex5_MWP3.U_americanus_mtDNA.bam	UE1212_K3_SW_Mex5_MWP3.U_americanus_WGS.bam	PRJEB42692
UE1212_K3_SW_Mex78_MWP27	Mex78	MWP27	X12	UE1212	K3_SW	4	4.99	0.71	11.82	25	34.5	This study	NovaSeq	Shotgun	173441592	Sediment sample	NA	NA	UE1212_K3_SW_Mex78_MWP27.T_ornatus_mtDNA.bam	UE1212_K3_SW_Mex78_MWP27.T_ornatus_WGS.bam	UE1212_K3_SW_Mex78_MWP27.U_americanus_mtDNA.bam	UE1212_K3_SW_Mex78_MWP27.U_americanus_WGS.bam	PRJEB42692
UE1212_K3_SW_Mex80_MWP29	Mex80	MWP29	X12	UE1212	K3_SW	4	6.09	0.578	14.03	1.46	18.1	This study	NovaSeq	Shotgun	98690508	Sediment sample	NA	NA	UE1212_K3_SW_Mex80_MWP29.T_ornatus_mtDNA.bam	UE1212_K3_SW_Mex80_MWP29.T_ornatus_WGS.bam	UE1212_K3_SW_Mex80_MWP29.U_americanus_mtDNA.bam	UE1212_K3_SW_Mex80_MWP29.U_americanus_WGS.bam	PRJEB42692
UE1212_K3_SW_Mex82_MWP31	Mex82	MWP31	X12	UE1212	K3_SW	4	6.74	0.632	12.78	1.49	18.6	This study	NovaSeq	Shotgun	110822223	Sediment sample	NA	NA	UE1212_K3_SW_Mex82_MWP31.T_ornatus_mtDNA.bam	UE1212_K3_SW_Mex82_MWP31.T_ornatus_WGS.bam	UE1212_K3_SW_Mex82_MWP31.U_americanus_mtDNA.bam	UE1212_K3_SW_Mex82_MWP31.U_americanus_WGS.bam	PRJEB42692
UE1212_K3_SW_Mex83_MWP32	Mex83	MWP32	X12	UE1212	K3_SW	4	5.59	0.844	13.22	28.8	20.9	This study	NovaSeq	Shotgun	110822223	Sediment sample	NA	NA	UE1212_K3_SW_Mex83_MWP32.T_ornatus_mtDNA.bam	UE1212_K3_SW_Mex83_MWP32.T_ornatus_WGS.bam	UE1212_K3_SW_Mex83_MWP32.U_americanus_mtDNA.bam	UE1212_K3_SW_Mex83_MWP32.U_americanus_WGS.bam	PRJEB42692
UE1212_K3_SW_Mex4_MWP34	Mex4	MWP34	X12	UE1212	K3_SW	1	5.71	26.5	8.92	3.2	15.8	This study	NovaSeq	Shotgun	76604702	Sediment sample	NA	NA	UE1212_K3_SW_Mex4_MWP34.T_ornatus_mtDNA.bam	UE1212_K3_SW_Mex4_MWP34.T_ornatus_WGS.bam	UE1212_K3_SW_Mex4_MWP34.U_americanus_mtDNA.bam	UE1212_K3_SW_Mex4_MWP34.U_americanus_WGS.bam	PRJEB42692
UE1212_K3_SW_Mex4_MWP34	Mex4	MWP34	X12	UE1212	K3_SW	1	5.71	26.5	8.92	3.2	15.8	This study	NovaSeq	Shotgun	131565472	Sediment sample	NA	NA	UE1212_K3_SW_Mex4_MWP34.T_ornatus_mtDNA.bam	UE1212_K3_SW_Mex4_MWP34.T_ornatus_WGS.bam	UE1212_K3_SW_Mex4_MWP34.U_americanus_mtDNA.bam	UE1212_K3_SW_Mex4_MWP34.U_americanus_WGS.bam	PRJEB42692
UE1212_K3_SW_Mex4_MWP35	Mex4	MWP35	X12	UE1212	K3_SW	1	5.71	26.5	9.35	1.04	16.3	This study	NovaSeq	Shotgun	86992048	Sediment sample	NA	NA	UE1212_K3_SW_Mex4_MWP35.T_ornatus_mtDNA.bam	UE1212_K3_SW_Mex4_MWP35.T_ornatus_WGS.bam	UE1212_K3_SW_Mex4_MWP35.U_americanus_mtDNA.bam	UE1212_K3_SW_Mex4_MWP35.U_americanus_WGS.bam	PRJEB42692
UE1212_K3_SW_Mex4_MWP36	Mex4	MWP36	X12	UE1212	K3_SW	1	5.71	26.5	9.56	0.926	9.7	This study	NovaSeq	Shotgun	86841528	Sediment sample	NA	NA	UE1212_K3_SW_Mex4_MWP36.T_ornatus_mtDNA.bam	UE1212_K3_SW_Mex4_MWP36.T_ornatus_WGS.bam	UE1212_K3_SW_Mex4_MWP36.U_americanus_mtDNA.bam	UE1212_K3_SW_Mex4_MWP36.U_americanus_WGS.bam	PRJEB42692
UE1212_K3_SW_Mex4_MWP36	Mex4	MWP36	X12	UE1212	K3_SW	1	5.71	26.5	9.56	0.926	9.7	This study	NovaSeq	Shotgun	148851418	Sediment sample	NA	NA	UE1212_K3_SW_Mex4_MWP36.T_ornatus_mtDNA.bam	UE1212_K3_SW_Mex4_MWP36.T_ornatus_WGS.bam	UE1212_K3_SW_Mex4_MWP36.U_americanus_mtDNA.bam	UE1212_K3_SW_Mex4_MWP36.U_americanus_WGS.bam	PRJEB42692
UE1212_K3_SW_Mex4_MWP37	Mex4	MWP37	X12	UE1212	K3_SW	1	5.71	26.5	8.79	2.24	12.1	This study	NovaSeq	Shotgun	101615671	Sediment sample	NA	NA	UE1212_K3_SW_Mex4_MWP37.T_ornatus_mtDNA.bam	UE1212_K3_SW_Mex4_MWP37.T_ornatus_WGS.bam	UE1212_K3_SW_Mex4_MWP37.U_americanus_mtDNA.bam	UE1212_K3_SW_Mex4_MWP37.U_americanus_WGS.bam	PRJEB42692
UE1212_K3_SW_Mex4_MWP37	Mex4	MWP37	X12	UE1212	K3_SW	1	5.71	26.5	8.79	2.24	12.1	This study	NovaSeq	Shotgun	131611166	Sediment sample	NA	NA	UE1212_K3_SW_Mex4_MWP37.T_ornatus_mtDNA.bam	UE1212_K3_SW_Mex4_MWP37.T_ornatus_WGS.bam	UE1212_K3_SW_Mex4_MWP37.U_americanus_mtDNA.bam	UE1212_K3_SW_Mex4_MWP37.U_americanus_WGS.bam	PRJEB42692
UE1212_K3_SW_Mex4_MWP38	Mex4	MWP38	X12	UE1212	K3_SW	1	5.71	26.5	9.07	14.5	27.2	This study	NovaSeq	Shotgun	102219729	Sediment sample	NA	NA	UE1212_K3_SW_Mex4_MWP38.T_ornatus_mtDNA.bam	UE1212_K3_SW_Mex4_MWP38.T_ornatus_WGS.bam	UE1212_K3_SW_Mex4_MWP38.U_americanus_mtDNA.bam	UE1212_K3_SW_Mex4_MWP38.U_americanus_WGS.bam	PRJEB42692
UE1212_K3_SW_Mex4_MWP38	Mex4	MWP38	X12	UE1212	K3_SW	1	5.71	26.5	9.07	14.5	27.2	This study	NovaSeq	Shotgun	131565472	Sediment sample	NA	NA	UE1212_K3_SW_Mex4_MWP38.T_ornatus_mtDNA.bam	UE1212_K3_SW_Mex4_MWP38.T_ornatus_WGS.bam	UE1212_K3_SW_Mex4_MWP38.U_americanus_mtDNA.bam	UE1212_K3_SW_Mex4_MWP38.U_americanus_WGS.bam	PRJEB42692
UE1212_K3_SW_Mex7_MWP39	Mex7	MWP39	X12	UE1212	K3_SW	1	4.96	37.4	9.41	9.64	10.7	This study	NovaSeq	Shotgun	88019765	Sediment sample	NA	NA	UE1212_K3_SW_Mex7_MWP39.T_ornatus_mtDNA.bam	UE1212_K3_SW_Mex7_MWP39.T_ornatus_WGS.bam	UE1212_K3_SW_Mex7_MWP39.U_americanus_mtDNA.bam	UE1212_K3_SW_Mex7_MWP39.U_americanus_WGS.bam	PRJEB42692
UE1212_K3_SW_Mex22_MWP14	Mex22	MWP14	X12	UE1212	K3_SW	2	5.14	0.958	15	119	25.3	This study	NovaSeq	Shotgun	131611166	Sediment sample	NA	NA	UE1212_K3_SW_Mex22_MWP14.T_ornatus_mtDNA.bam	UE1212_K3_SW_Mex22_MWP14.T_ornatus_WGS.bam	UE1212_K3_SW_Mex22_MWP14.U_americanus_mtDNA.bam	UE1212_K3_SW_Mex22_MWP14.U_americanus_WGS.bam	PRJEB42692
UE1212_K3_SW_Mex22_MWP14	Mex22	MWP14	X12	UE1212	K3_SW	2	5.14	0.958	15	119	25.3	This study	NovaSeq	Shotgun	379152286	Sediment sample	NA	NA	UE1212_K3_SW_Mex22_MWP14.T_ornatus_mtDNA.bam	UE1212_K3_SW_Mex22_MWP14.T_ornatus_WGS.bam	UE1212_K3_SW_Mex22_MWP14.U_americanus_mtDNA.bam	UE1212_K3_SW_Mex22_MWP14.U_americanus_WGS.bam	PRJEB42692
UE1212_K3_SW_Mex5_MWP4	Mex5	MWP4	X12	UE1212	K3_SW	1	5.51	4.89	15	112	36.3	This study	NovaSeq	Shotgun	115883165	Sediment sample	NA	NA	UE1212_K3_SW_Mex5_MWP4.T_ornatus_mtDNA.bam	UE1212_K3_SW_Mex5_MWP4.T_ornatus_WGS.bam	UE1212_K3_SW_Mex5_MWP4.U_americanus_mtDNA.bam	UE1212_K3_SW_Mex5_MWP4.U_americanus_WGS.bam	PRJEB42692
UE1212_K3_SW_Mex5_MWP4	Mex5	MWP4	X12	UE1212	K3_SW	1	5.51	4.89	15	112	36.3	This study	NovaSeq	Shotgun	144243624	Sediment sample	NA	NA	UE1212_K3_SW_Mex5_MWP4.T_ornatus_mtDNA.bam	UE1212_K3_SW_Mex5_MWP4.T_ornatus_WGS.bam	UE1212_K3_SW_Mex5_MWP4.U_americanus_mtDNA.bam	UE1212_K3_SW_Mex5_MWP4.U_americanus_WGS.bam	PRJEB42692
UE1212_K3_SW_Mex4_MWP45	Mex4	MWP45	X12	UE1212	K3_SW	1	5.71	26.5	9.73	18	18.8	This study	NovaSeq	Shotgun	144243624	Sediment sample	NA	NA	UE1212_K3_SW_Mex4_MWP45.T_ornatus_mtDNA.bam	UE1212_K3_SW_Mex4_MWP45.T_ornatus_WGS.bam	UE1212_K3_SW_Mex4_MWP45.U_americanus_mtDNA.bam	UE1212_K3_SW_Mex4_MWP45.U_americanus_WGS.bam	PRJEB42692
UE1212_M4_SE_P_M110_ML110	M110	ML110	X12	UE1212	M4_SE_P	9	5.4	0.992	9	5.92	71.1	This study	NovaSeq	Shotgun	4759284632	Sediment sample	NA	NA	UE1212_M4_SE_P_M110_ML110.T_ornatus_mtDNA.bam	UE1212_M4_SE_P_M110_ML110.T_ornatus_WGS.bam	UE1212_M4_SE_P_M110_ML110.U_americanus_mtDNA.bam	UE1212_M4_SE_P_M110_ML110.U_americanus_WGS.bam	PRJEB42692
UE1212_L3_SE_P_M14_ML18	M14	ML18	X12	UE1212	L3_SE_P	6	5.43	1.42	12	2.24	12.26	This study	NovaSeq	Shotgun	212374828	Sediment sample	NA	NA	UE1212_L3_SE_P_M14_ML18.T_ornatus_mtDNA.bam	UE1212_L3_SE_P_M14_ML18.T_ornatus_WGS.bam	UE1212_L3_SE_P_M14_ML18.U_americanus_mtDNA.bam	UE1212_L3_SE_P_M14_ML18.U_americanus_WGS.bam	PRJEB42692
UE1212_L3_SE_P_M15_ML19	M15	ML19	X12	UE1212	L3_SE_P	6	5.62	1.35	11	5	34.08	This study	NovaSeq	Shotgun	258607197	Sediment sample	NA	NA	UE1212_L3_SE_P_M15_ML19.T_ornatus_mtDNA.bam	UE1212_L3_SE_P_M15_ML19.T_ornatus_WGS.bam	UE1212_L3_SE_P_M15_ML19.U_americanus_mtDNA.bam	UE1212_L3_SE_P_M15_ML19.U_americanus_WGS.bam	PRJEB42692
UE1212_M4_SE_P_M24_ML20	M24	ML20	X12	UE1212	M4_SE_P	6	5.05	1.28	12	4.04	38.88	This study	NovaSeq	Shotgun	271550192	Sediment sample	NA	NA	UE1212_M4_SE_P_M24_ML20.T_ornatus_mtDNA.bam	UE1212_M4_SE_P_M24_ML20.T_ornatus_WGS.bam	UE1212_M4_SE_P_M24_ML20.U_americanus_mtDNA.bam	UE1212_M4_SE_P_M24_ML20.U_americanus_WGS.bam	PRJEB42692
UE1212_K3_SW_Mex50_ML30	Mex50	ML30	X12	UE1212	K3_SW	3	5	11.5	7	3.96	16.82	This study	NovaSeq	Shotgun	255965086	Sediment sample	NA	NA	UE1212_K3_SW_Mex50_ML30.T_ornatus_mtDNA.bam	UE1212_K3_SW_Mex50_ML30.T_ornatus_WGS.bam	UE1212_K3_SW_Mex50_ML30.U_americanus_mtDNA.bam	UE1212_K3_SW_Mex50_ML30.U_americanus_WGS.bam	PRJEB42692
UE1212_M4_SE_P_M89_ML89	M89	ML89	X12	UE1212	M4_SE_P	8	6.9	1.58	8	0.95	1.38	This study	NovaSeq	Shotgun	1580675079	Sediment sample	NA	NA	UE1212_M4_SE_P_M89_ML89.T_ornatus_mtDNA.bam	UE1212_M4_SE_P_M89_ML89.T_ornatus_WGS.bam	UE1212_M4_SE_P_M89_ML89.U_americanus_mtDNA.bam	UE1212_M4_SE_P_M89_ML89.U_americanus_WGS.bam	PRJEB42692
UE1212_L3_SE_P_M90_ML90	M90	ML90	X12	UE1212	L3_SE_P	8	5.9	1.6	8	5.07	7.23	This study	NovaSeq	Shotgun	2141704398	Sediment sample	NA	NA	UE1212_L3_SE_P_M90_ML90.T_ornatus_mtDNA.bam	UE1212_L3_SE_P_M90_ML90.T_ornatus_WGS.bam	UE1212_L3_SE_P_M90_ML90.U_americanus_mtDNA.bam	UE1212_L3_SE_P_M90_ML90.U_americanus_WGS.bam	PRJEB42692
UE1212_K3_SW_Mex4_MWP45	Mex4	MWP45	X12	UE1212	K3_SW	1	5.71	26.5	9.73	18	18.8	Reference 22	NovaSeq	Shotgun	124279694	Sediment sample	NA	NA	UE1212_K3_SW_Mex4_MWP45.T_ornatus_mtDNA.bam	UE1212_K3_SW_Mex4_MWP45.T_ornatus_WGS.bam	UE1212_K3_SW_Mex4_MWP45.U_americanus_mtDNA.bam	UE1212_K3_SW_Mex4_MWP45.U_americanus_WGS.bam	PRJEB42692
UE1212_K3_SW_P_Mex58_MWP58	Mex58	MWP58	X12	UE1212	K3_SW_P	4	4.92	1.2	13.93	6	26.5	Reference 22	NovaSeq	Shotgun	150617562	Sediment sample	NA	NA	UE1212_K3_SW_P_Mex58_MWP58.T_ornatus_mtDNA.bam	UE1212_K3_SW_P_Mex58_MWP58.T_ornatus_WGS.bam	UE1212_K3_SW_P_Mex58_MWP58.U_americanus_mtDNA.bam	UE1212_K3_SW_P_Mex58_MWP58.U_americanus_WGS.bam	PRJEB42692
UE1212_K3_SW_Mex22_MWP14	Mex22	MWP14	X12	UE1212	K3_SW	2	5.14	0.958	15	119	25.3	Reference 22	HiSeq	Shotgun	20647086	Sediment sample	NA	NA	UE1212_K3_SW_Mex22_MWP14.T_ornatus_mtDNA.bam	UE1212_K3_SW_Mex22_MWP14.T_ornatus_WGS.bam	UE1212_K3_SW_Mex22_MWP14.U_americanus_mtDNA.bam	UE1212_K3_SW_Mex22_MWP14.U_americanus_WGS.bam	PRJEB42692
UE1212_K3_SW_Mex24_MWP15	Mex24	MWP15	X12	UE1212	K3_SW	2	5.54	0.898	15	120	11.5	Reference 22	HiSeq	Shotgun	16925928	Sediment sample	NA	NA	UE1212_K3_SW_Mex24_MWP15.T_ornatus_mtDNA.bam	UE1212_K3_SW_Mex24_MWP15.T_ornatus_WGS.bam	UE1212_K3_SW_Mex24_MWP15.U_americanus_mtDNA.bam	UE1212_K3_SW_Mex24_MWP15.U_americanus_WGS.bam	PRJEB42692
UE1212_K3_SW_Mex4_MWP2	Mex4	MWP2	X12	UE1212	K3_SW	1	5.71	26.5	18	111	13.12	Reference 22	HiSeq	Shotgun	85036702	Sediment sample	NA	NA	UE1212_K3_SW_Mex4_MWP2.T_ornatus_mtDNA.bam	UE1212_K3_SW_Mex4_MWP2.T_ornatus_WGS.bam	UE1212_K3_SW_Mex4_MWP2.U_americanus_mtDNA.bam	UE1212_K3_SW_Mex4_MWP2.U_americanus_WGS.bam	PRJEB42692
UE1212_K3_SW_Mex5_MWP4	Mex5	MWP4	X12	UE1212	K3_SW	1	5.51	4.89	15	112	36.3	Reference 22	HiSeq	Shotgun	46341233	Sediment sample	NA	NA	UE1212_K3_SW_Mex5_MWP4.T_ornatus_mtDNA.bam	UE1212_K3_SW_Mex5_MWP4.T_ornatus_WGS.bam	UE1212_K3_SW_Mex5_MWP4.U_americanus_mtDNA.bam	UE1212_K3_SW_Mex5_MWP4.U_americanus_WGS.bam	PRJEB42692
UE1212_K3_SW_Mex6_MWP5	Mex6	MWP5	X12	UE1212	K3_SW	1	5.54	4.79	15	112	51.6	Reference 22	HiSeq	Shotgun	22091288	Sediment sample	NA	NA	UE1212_K3_SW_Mex6_MWP5.T_ornatus_mtDNA.bam	UE1212_K3_SW_Mex6_MWP5.T_ornatus_WGS.bam	UE1212_K3_SW_Mex6_MWP5.U_americanus_mtDNA.bam	UE1212_K3_SW_Mex6_MWP5.U_americanus_WGS.bam	PRJEB42692
UE1605_B5_SW_P_Mex94_MWP56	Mex94	MWP56	X16	UE1605	B5_SW_P	5	7.07	10.1	7	5.92	7.8	This study	NovaSeq	Shotgun	120054542	Sediment sample	UE1605_B5_SW_P_Mex94_MWP56.A_simus_mtDNA.bam	UE1605_B5_SW_P_Mex94_MWP56.A_simus_WGS.bam	UE1605_B5_SW_P_Mex94_MWP56.T_ornatus_mtDNA.bam	UE1605_B5_SW_P_Mex94_MWP56.T_ornatus_WGS.bam	UE1605_B5_SW_P_Mex94_MWP56.U_americanus_mtDNA.bam	UE1605_B5_SW_P_Mex94_MWP56.U_americanus_WGS.bam	PRJEB42692
UE1605_B5_SW_P_Mex94_MWP56	Mex94	MWP56	X16	UE1605	B5_SW_P	5	7.07	10.1	7	5.92	7.8	This study	NovaSeq	Shotgun	181074943	Sediment sample	UE1605_B5_SW_P_Mex94_MWP56.A_simus_mtDNA.bam	UE1605_B5_SW_P_Mex94_MWP56.A_simus_WGS.bam	UE1605_B5_SW_P_Mex94_MWP56.T_ornatus_mtDNA.bam	UE1605_B5_SW_P_Mex94_MWP56.T_ornatus_WGS.bam	UE1605_B5_SW_P_Mex94_MWP56.U_americanus_mtDNA.bam	UE1605_B5_SW_P_Mex94_MWP56.U_americanus_WGS.bam	PRJEB42692
UE1605_B5_SW_P_M54_ML10	M54	ML10	X16	UE1605	B5_SW_P	6	5.2	0.814	8	1.86	13.6	This study	NovaSeq	Shotgun	404679752	Sediment sample	UE1605_B5_SW_P_M54_ML10.A_simus_mtDNA.bam	UE1605_B5_SW_P_M54_ML10.A_simus_WGS.bam	UE1605_B5_SW_P_M54_ML10.T_ornatus_mtDNA.bam	UE1605_B5_SW_P_M54_ML10.T_ornatus_WGS.bam	UE1605_B5_SW_P_M54_ML10.U_americanus_mtDNA.bam	UE1605_B5_SW_P_M54_ML10.U_americanus_WGS.bam	PRJEB42692
UE1605_B5_SW_P_M54_ML11	M54	ML11	X16	UE1605	B5_SW_P	6	5.2	0.814	8	1.22	15.95	This study	NovaSeq	Shotgun	404679752	Sediment sample	UE1605_B5_SW_P_M54_ML11.A_simus_mtDNA.bam	UE1605_B5_SW_P_M54_ML11.A_simus_WGS.bam	UE1605_B5_SW_P_M54_ML11.T_ornatus_mtDNA.bam	UE1605_B5_SW_P_M54_ML11.T_ornatus_WGS.bam	UE1605_B5_SW_P_M54_ML11.U_americanus_mtDNA.bam	UE1605_B5_SW_P_M54_ML11.U_americanus_WGS.bam	PRJEB42692
UE1605_B5_SW_P_M55_ML12	M55	ML12	X16	UE1605	B5_SW_P	6	5.19	0.822	9	3.08	23.28	This study	NovaSeq	Shotgun	379341046	Sediment sample	UE1605_B5_SW_P_M55_ML12.A_simus_mtDNA.bam	UE1605_B5_SW_P_M55_ML12.A_simus_WGS.bam	UE1605_B5_SW_P_M55_ML12.T_ornatus_mtDNA.bam	UE1605_B5_SW_P_M55_ML12.T_ornatus_WGS.bam	UE1605_B5_SW_P_M55_ML12.U_americanus_mtDNA.bam	UE1605_B5_SW_P_M55_ML12.U_americanus_WGS.bam	PRJEB42692
UE1605_B5_SW_P_M55_ML13	M55	ML13	X16	UE1605	B5_SW_P	6	5.19	0.822	17	low	0.2	This study	NovaSeq	Shotgun	425288364	Sediment sample	UE1605_B5_SW_P_M55_ML13.A_simus_mtDNA.bam	UE1605_B5_SW_P_M55_ML13.A_simus_WGS.bam	UE1605_B5_SW_P_M55_ML13.T_ornatus_mtDNA.bam	UE1605_B5_SW_P_M55_ML13.T_ornatus_WGS.bam	UE1605_B5_SW_P_M55_ML13.U_americanus_mtDNA.bam	UE1605_B5_SW_P_M55_ML13.U_americanus_WGS.bam	PRJEB42692
UE1605_B5_SW_P_M56_ML14	M56	ML14	X16	UE1605	B5_SW_P	6	5.36	0.772	17	low	0	This study	NovaSeq	Shotgun	598148602	Sediment sample	UE1605_B5_SW_P_M56_ML14.A_simus_mtDNA.bam	UE1605_B5_SW_P_M56_ML14.A_simus_WGS.bam	UE1605_B5_SW_P_M56_ML14.T_ornatus_mtDNA.bam	UE1605_B5_SW_P_M56_ML14.T_ornatus_WGS.bam	UE1605_B5_SW_P_M56_ML14.U_americanus_mtDNA.bam	UE1605_B5_SW_P_M56_ML14.U_americanus_WGS.bam	PRJEB42692
UE1605_B5_SW_P_M56_ML15	M56	ML15	X16	UE1605	B5_SW_P	6	5.36	0.772	16	0.146	0.01	This study	NovaSeq	Shotgun	555459030	Sediment sample	UE1605_B5_SW_P_M56_ML15.A_simus_mtDNA.bam	UE1605_B5_SW_P_M56_ML15.A_simus_WGS.bam	UE1605_B5_SW_P_M56_ML15.T_ornatus_mtDNA.bam	UE1605_B5_SW_P_M56_ML15.T_ornatus_WGS.bam	UE1605_B5_SW_P_M56_ML15.U_americanus_mtDNA.bam	UE1605_B5_SW_P_M56_ML15.U_americanus_WGS.bam	PRJEB42692
UE1605_B5_SW_P_M92_ML92	M92	ML92	X16	UE1605	B5_SW_P	8	5.2	0.99	8	1.55	2.81	This study	NovaSeq	Shotgun	2141704398	Sediment sample	UE1605_B5_SW_P_M92_ML92.A_simus_mtDNA.bam	UE1605_B5_SW_P_M92_ML92.A_simus_WGS.bam	UE1605_B5_SW_P_M92_ML92.T_ornatus_mtDNA.bam	UE1605_B5_SW_P_M92_ML92.T_ornatus_WGS.bam	UE1605_B5_SW_P_M92_ML92.U_americanus_mtDNA.bam	UE1605_B5_SW_P_M92_ML92.U_americanus_WGS.bam	PRJEB42692
