# Supplementary material for: Environmental genomics of Late Pleistocene black bears and giant short-faced bears
Source: Curr Biol. Author manuscript; Available in PMC 2025 Mar 2. (PMC7617452; doi:10.1016/j.cub.2021.04.027)
Supplement: Table S2 [file EMS203357-supplement-Table_S2.csv]

pop1	pop2	pop3	pop4	est	se	z	p
Polar	Mexican	Kenai	SEAK	-0.000152871733651653	0.000600720492466386	-0.254480637116282	0.79912426116019
Polar	Kenai	Mexican	SEAK	0.0102378465313702	0.00086703548944541	11.8078748286518	3.55431719382711e-32
Polar	SEAK	Mexican	Kenai	0.0103907182650219	0.000837953092898468	12.4001192346943	2.6093503319913e-35
Polar	Mexican	Kenai	Southwest	-0.0040136070985653	0.000943297226920875	-4.25487002825883	2.09170480710309e-05
Polar	Kenai	Mexican	Southwest	0.0016335948560879	0.00104170892072901	1.56818745004572	0.116837392389711
Polar	Southwest	Mexican	Kenai	0.0056472019546532	0.000871891693731146	6.47695349692659	9.35930219555837e-11
Polar	Mexican	Kenai	East	0.00123630027313988	0.00059105791521003	2.09167366061	0.0364677182447301
Polar	Kenai	Mexican	East	0.00908996506391732	0.000771344296492789	11.784575455148	4.68776239481478e-32
Polar	East	Mexican	Kenai	0.00785366479077745	0.000827123919454532	9.49514892031747	2.19896842272131e-21
Polar	Mexican	SEAK	Southwest	-0.00386073536491365	0.000819403903512152	-4.7116389711663	2.45732434179723e-06
Polar	SEAK	Mexican	Southwest	0.00694658347687598	0.00104404493748859	6.6535291992179	2.86147013179256e-11
Polar	Southwest	Mexican	SEAK	0.0108073188417896	0.000843225897659453	12.8166353426615	1.32318892006527e-37
Polar	Mexican	SEAK	East	0.00138917200679153	0.000519337441666414	2.67489284487953	0.00747531388033839
Polar	SEAK	Mexican	East	0.00729969602020572	0.000718822454188803	10.1550751199662	3.14567838607301e-24
Polar	East	Mexican	SEAK	0.0059105240134142	0.000767180486064744	7.70421578855878	1.31649226559746e-14
Polar	Mexican	Southwest	East	0.00524990737170517	0.000893326088652096	5.87680964251984	4.18248689429898e-09
Polar	Southwest	Mexican	East	0.00454104366478261	0.000722566732326555	6.28460107782868	3.28696620411798e-10
Polar	East	Mexican	Southwest	-0.000708863706922559	0.000986333965963192	-0.718685284482043	0.472334852226713
Polar	Kenai	SEAK	Southwest	-0.00860425167528233	0.000854902104341413	-10.0646046273459	7.92049310104152e-24
Polar	SEAK	Kenai	Southwest	-0.00344413478814592	0.00100781831778593	-3.41741634118372	0.000632185201490803
Polar	Southwest	Kenai	SEAK	0.00516011688713641	0.000706717323927062	7.30152879012906	2.84516179803693e-13
Polar	Kenai	SEAK	East	-0.00114788146745291	0.000577466809526214	-1.98778778020973	0.0468351657722899
Polar	SEAK	Kenai	East	-0.00309102224481616	0.000566586682099422	-5.45551517971219	4.88310596560889e-08
Polar	East	Kenai	SEAK	-0.00194314077736325	0.000603283132044807	-3.22094332519632	0.00127769412058408
Polar	Kenai	Southwest	East	0.00745637020782943	0.000895332997931928	8.32804132658175	8.21908250528681e-17
Polar	Southwest	Kenai	East	-0.00110615828987059	0.000614778303470641	-1.7992799739775	0.0719744042600683
Polar	East	Kenai	Southwest	-0.00856252849770001	0.000900456832171808	-9.50909381968716	1.92330586417402e-21
Polar	SEAK	Southwest	East	0.000353112543329759	0.000896457411864031	0.393897734188534	0.693656543278395
Polar	Southwest	SEAK	East	-0.006266275177007	0.000594040543903501	-10.5485648097867	5.15789217828644e-26
Polar	East	SEAK	Southwest	-0.00661938772033675	0.000768946506331836	-8.6083851943274	7.40969148523658e-18
Mexican	Kenai	SEAK	Southwest	-0.00474351631036869	0.000532674757130282	-8.90508935682213	5.33430610301533e-19
Mexican	SEAK	Kenai	Southwest	0.000569472310419379	0.000654770050912997	0.869728708002632	0.384448679758024
Mexican	Southwest	Kenai	SEAK	0.00531298862078806	0.000498221523257502	10.663908267251	1.50152030174897e-26
Mexican	Kenai	SEAK	East	-0.00253705347424443	0.00046324403587702	-5.47671049761331	4.33305254673916e-08
Mexican	SEAK	Kenai	East	-0.00432732251795603	0.000429219589935398	-10.0818383396884	6.64706755809147e-24
Mexican	East	Kenai	SEAK	-0.0017902690437116	0.000366361047665648	-4.8866249704184	1.02579224890175e-06
Mexican	Kenai	Southwest	East	0.00220646283612425	0.000559755854430363	3.94183074399403	8.08620323022575e-05
Mexican	Southwest	Kenai	East	-0.00234245856301046	0.000454266608964509	-5.15657219083315	2.51511542429437e-07
Mexican	East	Kenai	Southwest	-0.00454892139913471	0.000491689908239965	-9.2516061910196	2.21144142978724e-20
Mexican	SEAK	Southwest	East	-0.00489679482837541	0.000534645874730074	-9.15894998880829	5.24047221782971e-20
Mexican	Southwest	SEAK	East	-0.00765544718379852	0.000482675829575259	-15.8604320223267	1.19071966569794e-56
Mexican	East	SEAK	Southwest	-0.00275865235542311	0.000372845193910619	-7.39892159126085	1.37294885141797e-13
Kenai	SEAK	Southwest	East	-0.00710325766449968	0.000540763238616168	-13.1356149184201	2.05812721483257e-39
Kenai	Southwest	SEAK	East	-0.00511839370955409	0.00054860737366265	-9.32979386584312	1.06077008325351e-20
Kenai	East	SEAK	Southwest	0.00198486395494557	0.000402944001526964	4.92590520624178	8.39707014557385e-07
